# Supplementary material for: In Pursuit of a Better Biocide Composition: Synergistic and Additive Effects of QAC-Based Formulations Against Planktonic and Biofilm Cultures
Source: Int J Mol Sci. 2025 Dec 16;26(24):12098. doi: 10.3390/ijms262412098 (PMC12733799; doi:10.3390/ijms262412098)
Supplement: Supplementary file 1 [file ijms-26-12098-s001.zip]

Archive with 1 entries (1 files):
- ijms-3968185-supplementary.pdf
